# Supplementary material for: Patterns of Song across Natural and Anthropogenic Soundscapes Suggest That White-Crowned Sparrows Minimize Acoustic Masking and Maximize Signal Content
Source: PLoS One. 2016 Apr 29;11(4):e0154456. doi: 10.1371/journal.pone.0154456 (PMC4851413; doi:10.1371/journal.pone.0154456)
Supplement: S1 File — This is the data set for the manuscript. (CSV) [file pone.0154456.s001.csv]

Urban/Rural	Site	Song Minimum Frequency (Hz)	Territory Background Noise (LAeq)	Date of Background Noise Measurement
Rural	McClures Beach	2091.8	41.31597437	5/14/14
Rural	McClures Beach	2208	47.87200445	5/14/14
Rural	McClures Beach	2108.2	50.22224063	5/14/14
Rural	McClures Beach	2078.16	62.6291546	5/14/14
Rural	Schooner Bay	2192.066667	42.20877929	5/5/14
Rural	Schooner Bay	2966.8	44.20492941	5/5/14
Rural	Schooner Bay	2192.96	46.95763969	5/5/14
Rural	Schooner Bay	2221.65	45.22728426	5/5/14
Rural	Schooner Bay	2850.6	39.41813662	5/5/14
Rural	Schooner Bay	2857.42	47.7410977	5/5/14
Rural	Schooner Bay	2210.3	45.05896225	5/5/14
Rural	South Beach	2604.516667	48.99799501	5/13/14
Rural	South Beach	2340.45625	43.5816311
Rural	South Beach	2406.3	41.79798566	5/13/14
Rural	South Beach	2713.85	44.18107126	5/13/14
Rural	Limantour	2923.06	58.92423818	5/13/14
Rural	Limantour	2059.325	64.16657071	5/13/14
Rural	Limantour	2146.5	47.62882016	5/13/14
Rural	Limantour	2641.4	58.05839997	5/13/14
Rural	Limantour	2549.8	58.64315451	5/13/14
Rural	Limantour	2991.866667	56.17979934	5/13/14
Rural	Lighthouse	2750.78	35.8260981
Rural	Lighthouse	2093.036364	49.89537959	5/13/14
Rural	Lighthouse	2433.6	42.41362958	5/13/14
Rural	Lighthouse	2407.292308	34.76113131	5/13/14
Rural	Abbott's Lagoon	2286.936364	44.11527306	5/12/14
Rural	Abbott's Lagoon	2378.9	37.61612949	5/12/14
Rural	Abbott's Lagoon	2158.4375	40.00512902	5/12/14
Rural	Abbott's Lagoon	2156.257143	37.9983217	5/12/14
Rural	Abbott's Lagoon	2210.288889	39.35061073	5/12/14
Rural	Abbott's Lagoon	2105.5	39.68322118	5/12/14
Rural	Abbott's Lagoon	2254.49	41.74558362	5/12/14
Rural	Abbott's Lagoon	2254.627273	42.30250509	5/12/14
Rural	Abbott's Lagoon	2199.4625	35.68140823	5/12/14
Rural	Commonweal	2267.81875	38.08598582	7/9/13
Rural	Commonweal	2212.566667	38.30787687	7/9/13
Rural	Commonweal	2170.425	36.22371907	7/9/13
Rural	Commonweal	2203.92	37.27679308	7/9/13
Rural	Commonweal	2155.181818	42.70525993	7/9/13
Rural	Commonweal	2269.528571	41.2188203	7/9/13
Rural	Commonweal	2124.62	34.14619737	7/9/13
Rural	Commonweal	2259.757143	45.05844885	7/9/13
Urban	Lobos Dunes	2584.083333	44.26426723	7/14/13
Urban	Lobos Dunes	2590.7	46.93601867	7/14/13
Urban	Lobos Dunes	2637.75	43.20526468	7/14/13
Urban	Lobos Dunes	2407.466667	38.54734672	7/14/13
Urban	Lobos Dunes	2431.466667	37.88080665	7/14/13
Urban	Lobos Dunes	2694.03	42.66173636	7/14/13
Urban	Lobos Dunes	2407.475	42.67611666	7/14/13
Urban	Lobos Dunes	2288.266667	44.68831863	7/14/13
Urban	Lobos Dunes	2632.52	42.24547726	7/14/13
Urban	Lobos Dunes	2220.38	50.87710638	7/14/13
Urban	Lobos Dunes	2199.42	43.57411215	7/14/13
Urban	Lobos Dunes	2427.09	42.65059484	7/14/13
Urban	Lobos Dunes	2145.8	43.75549953	7/14/13
Urban	Lobos Dunes	2590.65	49.82078812	7/14/13
Urban	Lobos Dunes	2556.64	41.65890599	7/14/13
Urban	Lobos Dunes	2433.65	46.62720827	7/14/13
Urban	Battery East	2743.466667	58.8833091	7/15/13
Urban	Battery East	2711.13	57.9466798	7/15/13
Urban	Battery East	2571.68	67.19542992	7/15/13
Urban	Battery East	2558.585714	70.12961669	7/15/13
Urban	Battery East	2594.92	50.14181143	7/15/13
Urban	Battery East	2741.21	49.07253162	7/15/13
Urban	Battery East	2609.05	54.72392784	7/15/13
Urban	Battery East	2676.96	56.03401677	7/15/13
Urban	Battery East	2704.29	55.31322841	7/15/13
Urban	Battery East	2653.72	57.04142722	7/15/13
Urban	Battery East	2800.8	60.11573898	7/15/13
Urban	Lake Merced	2450.02	50.90129289	5/16/14
Urban	Lake Merced	2419.933333	63.54233681	5/16/14
Urban	Lake Merced	2447.3	51.36965532	5/16/14
Urban	Lake Merced	2530.822222	50.5187361	5/16/14
Urban	Lake Merced	2488.3	51.23160615	5/16/14
Urban	Lake Merced	2460.9	66.97650478	5/16/14
Urban	Lake Merced	2652.35	59.98007996
Urban	Lake Merced	2447.3	52.16285979	5/16/14
Urban	Lake Merced	2436.633333	52.34195817	5/16/14
Urban	Lake Merced	2549.171429	49.97811366	5/16/14
Urban	Lake Merced	2450.7	63.21871294
Urban	Lake Merced	2411.566667	53.15775474	5/16/14
Urban	Lake Merced	2346.357143	65.50839283	5/16/14
Urban	Lake Merced	2435.45	47.84944184	5/16/14
Urban	Lake Merced	2458.085714	52.23123753	5/16/14
Urban	Inspiration Point	2699.28	45.83125717	7/16/13
Urban	Inspiration Point	2769.92	44.8693788	7/16/13
Urban	Inspiration Point	2622.907692	48.28726455	7/16/13
Urban	Inspiration Point	2529.318182	46.20935567	7/16/13
Urban	Inspiration Point	2740.676923	40.99210779	7/16/13
Urban	Inspiration Point	2968.104762	43.91651876	7/16/13
Urban	Inspiration Point	2629.223077	46.9724271	7/16/13
Urban	Inspiration Point	2681.635714	45.29593723	7/16/13
Urban	Inspiration Point	2769.084615	47.82084945	7/16/13
Urban	Inspiration Point	2708.55	47.19952301	7/16/13
Urban	Inspiration Point	2671.864286	50.08229905	7/16/13
Urban	Inspiration Point	2750.76	45.27775058	7/16/13
Urban	Inspiration Point	2678.436364	45.7478116	7/16/13
Urban	Inspiration Point	2697.569231	44.2186448	7/16/13
