# Supplementary material for: Patterns of Song across Natural and Anthropogenic Soundscapes Suggest That White-Crowned Sparrows Minimize Acoustic Masking and Maximize Signal Content
Source: PLoS One. 2016 Apr 29;11(4):e0154456. doi: 10.1371/journal.pone.0154456 (PMC4851413; doi:10.1371/journal.pone.0154456)
Supplement: S2 File — This is an R script for all analyses included in the manuscript. (R) [file pone.0154456.s002.R]

####################################
#WCSP Spatial Variation in Song Minimum Frequency by Noise
####################################

####################################
#Hypotheses:
## If site noise best predicts song frequency = local adaptation
## If territory noise best predicts song frequency = plasticity.  No relationship between min fq and territory noise = site noise that is driving the pattern. 

#Summary of findings:
#Overall, site mean noise is the best predictor, indicating cultural adaptation or plasticity (using background noise data set).  Variance in song min freq is highest at low-mid level noise sites, despite lower variance in noise (I think), suggesting plasticity at those sites.  Variance is low at high noise sites, suggesting a performance limit.  Variance might also be low at lowest noise sites, suggesting no need to adjust song min freq to improve signal efficacy.
#Methods: Use background noise data (from sites and birds that have those data) to compare fit of models with site and territory noise.  Location is best (with a quadratic).  Then plot predictions, which should show greater variance at low-mid level noise sites.  Variance (error bars) are widest around low-mid level noise sites.
# Could also run a geographic model (x+y) to see if min freq simply varies across the landscape, which might support cultural drift.
####################################

####################################
#Contents:
#1. Test hypotheses about drivers of spatial variation in song minimum frequencies
#2. Maps of spatial variation in noise and song values
#3. Compare noise recording values
#################################### 


####################################
#1. Test hypotheses about drivers of spatial variation in song minimum frequencies

d <- read.csv("~/Dropbox/Spatial variation in noise/Minimum Frequency 11-16-15.csv", header=TRUE) #on Ray's computer
#d <- read.csv("~/Dropbox/urban evolution (current)/spatial variation in noise/Minimum Frequency 11-16-15.csv", header=TRUE) #on Julie's computer
str(d)

#Test if noise recording times varied by location

summary(d$time.background.noise.formatted)
dtime <- subset(d, time.background.noise.formatted!="")
dtime$noise.time <- as.POSIXct(dtime$time.background.noise.formatted, tz="EST", format="%H:%M:%S")

library("lattice")
xyplot(noise.time ~ Location, data=dtime)
summary(lm(unclass(noise.time) ~ Location, data=dtime))
summary(lm(territory.background.noise.leq ~ unclass(noise.time) + Location, data=dtime))
#noise increased throuhgout the day
dtime.urban <- subset(dtime, Location%in%c("Battery East", "Lobos Dunes", "Lake Merced", "Inspiration Point")) 
summary(lm(territory.background.noise.leq ~ unclass(noise.time) + Location, data=dtime.urban))  #noise at urban sites was not collected at signficantly different times of the day, and did not change throughout the day (though most sampling was done in morning).  
 #rural sites
subset(data, !(v1 %in% c("b","d","e")))
dtime.rural <- subset(dtime, !(Location%in%c("Battery East", "Lobos Dunes", "Lake Merced", "Inspiration Point"))) 
mod1<- (lm(territory.background.noise.leq ~ unclass(noise.time) + Location, data=dtime.rural))  #Noise at rural sites was collected at significantly different times, and increased throughout the day.
modnull<- (lm(territory.background.noise.leq ~ Location, data=dtime.rural))  #Noise at rural sites was 
AIC(mod1, modnull)
summary(mod1)

xyplot(territory.background.noise.leq ~ noise.time, groups=Location, data=dtime)


summary(lm(Song.Minimum ~ unclass(noise.time) + Location, data=dtime.urban))  #In urban areas, Song min did not vary significantly with time of day.

summary(lm(Song.Minimum ~ unclass(noise.time) + Location, data=dtime.rural))  #In rural areas, Song min did not vary significantly with time of day.
xyplot(Song.Minimum ~ noise.time, groups=Location, data=dtime)

summary(lm(unclass(noise.time) ~ Location, data=dtime))

 
lm(noise.time ~ Location, data=dtime)
summary(lm(noise.time ~ Location, data=dtime))


#Make a new column for mean site background noise 
library("plyr")
sitenoise <- ddply(d, .(Location), summarise, bgnoise.mean=mean(territory.background.noise.leq, na.rm=TRUE), bgnoise.sd=sd(territory.background.noise.leq, na.rm=TRUE))
          # Location bgnoise.mean bgnoise.sd
# 1    Abbott's Lagoon     39.83313   2.595557
# 2       Battery East     57.87252   6.332064
# 3         Commonweal     39.12789   3.601133
# 4  Inspiration Point     45.90865   2.192725
# 5        Lake Merced     55.39791   6.456412
# 6         Lighthouse     40.72406   6.988426
# 7          Limantour     57.26683   5.421202
# 8        Lobos Dunes     43.87935   3.454288
# 9       McLure Beach     50.50984   8.915265
# 10      Schooner Bay     44.40240   2.842578
# 11       South Beach     44.63967   3.076791
NROW(d)
d <- merge(d, sitenoise, by="Location", all=FALSE)
NROW(d) #179
plot(site.background.noise.leq ~ bgnoise.mean, data=d)
abline(a=0, b=1) #Approx. 5 of the sites had the correct mean background noise.

#########
#1a. Preliminary plots
#########
xyplot(Song.Minimum~territory.background.noise.leq, groups=Location, data=d, auto.key=TRUE) #Seems to be a positive relationship with negative quadratic. Lake Merced still lower than other urban sites.  This is all same as previous analysis.
str(d)

xyplot(min..com.or.trill.~territory.background.noise.leq, groups=Location, data=d, auto.key=TRUE)


xyplot(Song.Minimum~territory.background.noise.leq | Location, data=d, auto.key=TRUE) #McClure Beach has some 
xyplot(Song.Minimum~bgnoise.mean, groups=Location, data=d, auto.key=TRUE) #Seems to be a positive relationship with negative 
plot(d[, (5:13)])
xyplot(terminal.swoop.buzz~territory.background.noise.leq | Location, data=d, auto.key=TRUE) #Terminal buzz lost in all urban locations and some individuals in rural locations.
xyplot(terminal.swoop.buzz~territory.background.noise.leq, groups=Location, data=d, auto.key=TRUE) #Terminal buzz doesn't differ by background noise.
xyplot(terminal.swoop.buzz~ bgnoise.mean, groups=Location, data=d, auto.key=TRUE) #Terminal buzz doesn't differ by background noise.
xyplot(trill.min~territory.background.noise.leq, groups=Location, data=d, auto.key=TRUE) 

#########
#1b. SF dialect only:
#########
#Min freq ~ background noise analysis (SF sites only)
  #cubic pattern is supported, squared pattern is not.
str(d)
NROW(d) #179
d2 <- subset(d, territory.background.noise.leq > 0 & Song.Minimum > 0 & Location%in%c("Battery East", "Inspiration Point", "Lobos Dunes"))#, "Lake Merced"))#, "PRBO" , ))
NROW(d2) #41 (56 with Lake Merced)
drop.levels <- function (dat) {if (is.factor(dat)) dat <- dat[, drop = TRUE] else dat[] <- lapply(dat, function(x) x[, drop = TRUE]); return(dat) ;}; #define the function to drop removed levels (i.e. individuals of unknown sex)
d2 <- drop.levels(d2) #run the function to drop removed levels
xyplot(Song.Minimum ~ territory.background.noise.leq, groups = Location, data=d2, auto.key=TRUE)
xyplot(Song.Minimum ~ bgnoise.mean, groups = Location, data=d2, auto.key=TRUE)

summary(lm(Song.Minimum ~ bgnoise.mean, data=d2))
summary(lm(Song.Minimum ~ territory.background.noise.leq, data=d2))

#Compare models
library("AICcmodavg")
d2$bgnoise.mean2 <- d2$bgnoise.mean^2
d2$territory.background.noise.leq2 <- d2$territory.background.noise.leq^2
cand.models <- list()
cand.models[[1]] <- lm(Song.Minimum ~ 1, d2)
cand.models[[2]] <- lm(Song.Minimum ~ bgnoise.mean, d2) 
cand.models[[3]] <- lm(Song.Minimum ~ bgnoise.mean + bgnoise.mean2, d2)
cand.models[[4]] <- lm(Song.Minimum ~ territory.background.noise.leq, d2)
cand.models[[5]] <- lm(Song.Minimum ~ territory.background.noise.leq + territory.background.noise.leq2, d2)
#cand.models[[6]] <- lm(Song.Minimum ~ territory.background.noise.leq * Location, d2)
#cand.models[[7]] <- lm(Song.Minimum ~ territory.background.noise.leq + Location, d2)
cand.models.names<-c()
for(i in 1:NROW(cand.models)){
cand.models.names[[i]]<-paste(cand.models[[i]]$terms)[3]  
}
aic.tab <- aictab(cand.set = cand.models, modnames = cand.models.names, sort = TRUE)
print(aic.tab, digits = 4, LL = TRUE) #year didn't have an effect on any of the models.
write.csv(aic.tab, file = "~/Dropbox/AIC.table.background.noise.SF.sites.only.csv", row.names = FALSE)
 #location where AIC table was saved
getwd() 

summary(cand.models[[3]])
# Call:
# lm(formula = Song.Minimum ~ bgnoise.mean + bgnoise.mean2, data = d2)

# Residuals:
    # Min      1Q  Median      3Q     Max 
# -307.16  -60.57  -10.81   71.59  259.72 

# Coefficients:
                # Estimate Std. Error t value Pr(>|t|)    
# (Intercept)   -21655.772   4696.170  -4.611 4.43e-05 ***
# bgnoise.mean     954.276    186.478   5.117 9.20e-06 ***
# bgnoise.mean2     -9.226      1.822  -5.064 1.09e-05 ***
# ---
# Signif. codes:  0 ‘***’ 0.001 ‘**’ 0.01 ‘*’ 0.05 ‘.’ 0.1 ‘ ’ 1

# Residual standard error: 128.2 on 38 degrees of freedom
# Multiple R-squared:  0.4743,	Adjusted R-squared:  0.4466 
# F-statistic: 17.14 on 2 and 38 DF,  p-value: 4.94e-06

#ER for Location background noise:
0.999/2.07e-05 #48260.87
#ER for quadratic term of site background noise:
0.999/8.77e-05 #11391.11
newdat <- data.frame(bgnoise.mean=seq(min(d2$bgnoise.mean, na.rm=TRUE), max(d2$bgnoise.mean, na.rm=TRUE), by=0.05))
newdat$bgnoise.mean2 <- newdat$bgnoise.mean^2 
newdat

Predictions <- modavgPred(cand.set = cand.models[1:3], modnames = cand.models.names[1:3], newdata=newdat, type = "response", uncond.se = "revised") #Calculate model average predictions
pred <- cbind(newdat, Predictions) #Bind predicted values to you scaffold
write.csv(pred, file = "~/Dropbox/Mod.avg.pred.minfq.bgnoise.mean.SF.only.csv", row.names = FALSE) #Save predictions to csv file.  Predictions can then be used for graphs.
getwd() #shows location of the new csv file.
range(d2$bgnoise.mean, na.rm=TRUE)
#[1] 43.87935 57.87252

#Figure with legend on outside. Make large margin where you want legend.  Then plot figure, then plot legend at very end.
pred <- read.csv("~/Dropbox/Spatial variation in noise/Rays new analysis/Mod.avg.pred.minfq.background.site.noise.SF.only.csv", header=TRUE) #on Ray's computer
par(oma=c(1,1,1,6)) #c(bottom, left, top, right)
par(mar=c(4,4,1,1)) #c(bottom, left, top, right)
range(d2$Song.Minimum, na.rm=TRUE)
#2145.800 2968.105
plot(2000, 50, type="l", ylab="Frequency (Hz)", xlab="Location Background Noise (dB(A))", ylim=c(2000, 3200), xlim=c(38, 60))
  #plot raw data
d2be <- subset(d2, Location=="Battery East")
points(d2be$bgnoise.mean, d2be$Song.Minimum, col="dark red") 
d2ip <- subset(d2, Location=="Inspiration Point")
points(d2ip$bgnoise.mean, d2ip$Song.Minimum, col="green")
d2ld <- subset(d2, Location=="Lobos Dunes")
points(d2ld$bgnoise.mean, d2ld$Song.Minimum, col="blue")
#d2lm <- subset(d, Location=="Lake Merced")
#points(d2lm$bgnoise.mean, d2lm$Song.Minimum, col="dark red")

  #plot predicted line and standard error
lines(pred$bgnoise.mean, pred$mod.avg.pred, type="l", lty=1)
lines(pred$bgnoise.mean, pred$mod.avg.pred + pred$uncond.se, type="l", lty=2) #
lines(pred$bgnoise.mean, pred$mod.avg.pred - pred$uncond.se, type="l", lty=2)

  #plot Legend
par(fig = c(0, 1, 0, 1), oma = c(0, 0, 0, 0), mar = c(0, 0, 0, 0), new = TRUE)
plot(0, 0, type = "n", bty = "n", xaxt = "n", yaxt = "n")
legend("right", c(expression(U[Battery~East]), expression(U[Inspiration~Point]), expression(U[Lobos~Dunes])), xpd = TRUE, horiz = FALSE, inset = c(0, 0), bty = "n", pch = 1, col = c("dark red", "green", "blue"), cex = 1) #, "Lake Merced"  
# xpd = TRUE tells R that it is OK to plot outside the region horiz = TRUE
# tells R that I want a horizontal legend inset = c(x,y) tells R how to move
# the legend relative to the 'bottom' location bty = 'n' means that 'no' box
# will be drawn around it pch and col are the types and colors of points cex
# = 2 makes the legend twice as large as other fonts

#Plot mean noise and mean song min freq
#plot(sort(sitenoise$bgnoise.mean), sort(sitefreq$Song.Minimum), type="l", ylab="Frequency (kHz)", xlab="Background Noise (dBA)", ylim=c(2000, 3000), xlim=c(40, 60))

#Does song vary with noise within sites?
#Compare models
library("AICcmodavg")
cand.models <- list()
cand.models[[1]] <- lm(Song.Minimum ~ Location, d2)
cand.models[[2]] <- lm(Song.Minimum ~ territory.background.noise.leq + Location, d2)
cand.models[[3]] <- lm(Song.Minimum ~ territory.background.noise.leq * Location, d2)
cand.models.names<-c()
for(i in 1:NROW(cand.models)){
cand.models.names[[i]]<-paste(cand.models[[i]]$terms)[3]  
}
aic.tab <- aictab(cand.set = cand.models, modnames = cand.models.names, sort = TRUE)
print(aic.tab, digits = 4, LL = TRUE) #year didn't have an effect on any of the models.
write.csv(aic.tab, file = "~/Dropbox/AIC.table.within.sites.SF.sites.only.csv", row.names = FALSE)

  #Is min freq related to noise in Lobos Dunes (the quieter urban site)?  
dld <- subset(d2, Location=="Lobos Dunes")
summary(lm(Song.Minimum ~ territory.background.noise.leq, dld)) #No
NROW(dld) #16
###--End Min freq ~ background noise analysis (SF sites only)

#########
#1c. All dialects:
#########
#Min freq ~ background noise analysis (all sites).  Used background noise because many of these sites don't have ambient noise.  
str(d)
summary(subset(d, territory.background.noise.leq > 0 & Song.Minimum > 0))
NROW(subset(d, territory.background.noise.leq > 0 & Song.Minimum > 0)) #98 birds
d3 <- subset(d, territory.background.noise.leq > 0 & Song.Minimum > 0)
summary(d3$Location)
drop.levels <- function (dat) {if (is.factor(dat)) dat <- dat[, drop = TRUE] else dat[] <- lapply(dat, function(x) x[, drop = TRUE]); return(dat) ;}; #define the function to drop removed levels (i.e. individuals of unknown sex)
d3 <- drop.levels(d3) #run the function to drop removed levels
summary(d3$Location)
# Abbott's Lagoon      Battery East        Commonweal 
                # 9                11                 8 
# Inspiration Point       Lake Merced        Lighthouse 
               # 14                15                 4 
        # Limantour       Lobos Dunes      McLure Beach 
                # 6                16                 4 
     # Schooner Bay       South Beach 
                # 7                 4 
xyplot(Song.Minimum ~ territory.background.noise.leq, groups=Location, data=d3, auto.key=TRUE) 
xyplot(Song.Minimum ~ territory.background.noise.leq | Location, data=d3, auto.key=TRUE) 

xyplot(Song.Minimum ~ bgnoise.mean, groups=Location, data=d3, auto.key=TRUE) 
library(plyr)
sitemean <- ddply(d3, .(Location), summarise, Song.Min.mean=mean(Song.Minimum, na.rm=TRUE), Song.Min.sd=sd(Song.Minimum, na.rm=TRUE))


#Compare noise at all sites
cand.models <- list()
cand.models[[1]] <- lm(territory.background.noise.leq ~ 1, d3)
cand.models[[2]] <- lm(territory.background.noise.leq ~ Location, d3) 
cand.models.names <- c()
for(i in 1:NROW(cand.models)){
cand.models.names[[i]]<-paste(cand.models[[i]]$terms)[3]  
}
aic.tab <- aictab(cand.set = cand.models, modnames = cand.models.names, sort = TRUE)
print(aic.tab, digits = 4, LL = TRUE) #year didn't have an effect on any of the models.
write.csv(aic.tab, file = "~/Dropbox/AIC.table.territory.background.noise.leq.differs.by.site.csv", row.names = FALSE)
getwd()
#evidence ration of model Location:  Can't calculate from R output because AICcWt is 1.  Fair to say that it gets 99.99% of model support.

summary(cand.models[[2]])
# esidual standard error: 4.77 on 87 degrees of freedom
# Multiple R-squared:  0.6867,	Adjusted R-squared:  0.6507 
# F-statistic: 19.07 on 10 and 87 DF,  p-value: < 2.2e-16

#Compare models
library("AICcmodavg")
d3$territory.background.noise.leq2 <- d3$territory.background.noise.leq^2
#d3$territory.background.noise.leq3 <- d3$territory.background.noise.leq^3
d3$bgnoise.mean2 <- d3$bgnoise.mean^2
#d3$bgnoise.mean3 <- d3$bgnoise.mean^3
cand.models <- list()
cand.models[[1]] <- lm(Song.Minimum ~ 1, d3)
cand.models[[2]] <- lm(Song.Minimum ~ bgnoise.mean, d3) 
cand.models[[3]] <- lm(Song.Minimum ~ bgnoise.mean + bgnoise.mean2, d3)
#cand.models[[4]] <- lm(Song.Minimum ~ bgnoise.mean + bgnoise.mean2 + bgnoise.mean3, d3)
cand.models[[4]]<- lm(Song.Minimum ~ territory.background.noise.leq, d3) 
cand.models[[5]] <- lm(Song.Minimum ~ territory.background.noise.leq + territory.background.noise.leq2, d3)
# cand.models[[6]] <- lm(Song.Minimum ~ territory.background.noise.leq + Location, d3)
 cand.models[[7]] <- lm(Song.Minimum ~ #territory.background.noise.leq * Location, d3)
cand.models[[8]] <- lm(Song.Minimum ~ Location, d3)
#cand.models[[9]] <- lm(Song.Minimum ~ Location, d3)
#cand.models[[7]] <- lm(Song.Minimum ~ territory.background.noise.leq + territory.background.noise.leq2 + territory.background.noise.leq3, d3)
cand.models.names <- c()
for(i in 1:NROW(cand.models)){
cand.models.names[[i]]<-paste(cand.models[[i]]$terms)[3]  
}
aic.tab <- aictab(cand.set = cand.models, modnames = cand.models.names, sort = TRUE)
print(aic.tab, digits = 4, LL = TRUE) #year didn't have an effect on any of the models.
write.csv(aic.tab, file = "~/Dropbox/AIC.table.background.noise.all.sites.csv", row.names = FALSE)
 #location where AIC table was saved
getwd() 
  #examine top models
summary(cand.models[[3]]) 
# Call:
# lm(formula = Song.Minimum ~ bgnoise.mean + bgnoise.mean2, data = d3)
# Residuals:
   # Min     1Q Median     3Q    Max 
# -512.9 -135.7   -7.7  156.7  488.0 
# Coefficients:
                # Estimate Std. Error t value Pr(>|t|)   
# (Intercept)   -2757.3822  1711.7099  -1.611  0.11052   
# bgnoise.mean    205.4278    70.9819   2.894  0.00472 **
# bgnoise.mean2    -1.9707     0.7234  -2.724  0.00768 **
# ---
# Signif. codes:  0 ‘***’ 0.001 ‘**’ 0.01 ‘*’ 0.05 ‘.’ 0.1 ‘ ’ 1
# Residual standard error: 218.4 on 95 degrees of freedom
# Multiple R-squared:  0.182,	Adjusted R-squared:  0.1648 
# F-statistic: 10.57 on 2 and 95 DF,  p-value: 7.163e-05

#evidence ratio for top model:
0.908935247/0.020456831 #= 44.43187
#evidence ratio for quadratic term:
0.908935247/0.067651842 #= 13.43548

#model average predictions plot
newdat  <- data.frame(bgnoise.mean=seq(min(d3$bgnoise.mean, na.rm=TRUE), max(d3$bgnoise.mean, na.rm=TRUE), by=0.1))
newdat$bgnoise.mean2 <- newdat$bgnoise.mean^2 
newdat
head(pred)
subset(d3, Location=="Abbott's Lagoon")

subset(d3, bgnoise.mean<39.5)
d3[, d3$bgnoise.mean==39.12789]
Predictions <- modavgPred(cand.set = cand.models[1:3], modnames = cand.models.names[1:3], newdata=newdat, type = "response", uncond.se = "revised") #Calculate model average predictions

pred <- cbind(newdat, Predictions) #Bind predicted values to scaffold
write.csv(pred, file = "~/Dropbox/Mod.avg.pred.minfq.bgnoise.mean.all.sites.csv", row.names = FALSE) #Save predictions to csv file.  Predictions can then be used for graphs.
getwd() #shows location of the new csv file.
pred <- read.csv("~/Dropbox/Spatial variation in noise/Rays new analysis/Mod.avg.pred.minfq.bgnoise.mean.all.sites.csv", header=TRUE) 

#plot predicted values
range(d3$bgnoise.mean, na.rm=TRUE)
#[1] 39.12789 57.87252
range(d3$Song.Minimum, na.rm=TRUE)
#[1] 2059.325 2991.867

par(oma=c(1,1,1,7)) #c(bottom, left, top, right) #make right 7 if including legend for points
par(mar=c(4,4,1,1)) #c(bottom, left, top, right)
#nf <- layout(matrix(c(1,1,2,2), 2, 2), widths=c(5, 3))#)
#layout.show(nf)
plot(2000, 50, ylim=c(2000, 3200), xlim=c(38, 60), type="l", ylab="Frequency (Hz)", xlab="Background Noise (LAeq)") 
#unique(d3$Location)
d3be <- subset(d3, Location=="Battery East")
points(d3be$bgnoise.mean, d3be$Song.Minimum, col="dark red") 
d3ip <- subset(d3, Location=="Inspiration Point")
points(d3ip$bgnoise.mean, d3ip$Song.Minimum, col="green")
d3ld <- subset(d3, Location=="Lobos Dunes")
points(d3ld$bgnoise.mean, d3ld$Song.Minimum, col="blue")
d3pr <- subset(d3, Location=="Commonweal")
points(d3pr$bgnoise.mean, d3pr$Song.Minimum, col="pink", pch=2)
d3al <- subset(d3, Location=="Abbott's Lagoon")
points(d3al$bgnoise.mean, d3al$Song.Minimum, col="purple", pch=2)
d3lm <- subset(d3, Location=="Lake Merced")
points(d3lm$bgnoise.mean, d3lm$Song.Minimum, col="dark orange")
d3lig <- subset(d3, Location=="Lighthouse")
points(d3lig$bgnoise.mean, d3lig$Song.Minimum, col="dark blue", pch=2)
d3lim <- subset(d3, Location=="Limantour")
points(d3lim$bgnoise.mean, d3lim$Song.Minimum, col="red", pch=2)
d3mb <- subset(d3, Location=="McClures Beach")
points(d3mb$bgnoise.mean, d3mb$Song.Minimum, col="tan", pch=2)
d3schb <- subset(d3, Location=="Schooner Bay")
points(d3schb$bgnoise.mean, d3schb$Song.Minimum, col="light blue", pch=2)
d3soub <- subset(d3, Location=="South Beach")
points(d3soub$bgnoise.mean, d3soub$Song.Minimum, col="dark green", pch=2)
lines(pred$bgnoise.mean, pred$mod.avg.pred)
lines(pred$bgnoise.mean, pred$mod.avg.pred + pred$uncond.se, type="l", lty=2)
lines(pred$bgnoise.mean, pred$mod.avg.pred - pred$uncond.se, type="l", lty=2)
sort(unique(d3$Location))
leg.text <- c(
expression(R[Abbotts~Lagoon]),
expression(R[Commonweal]),
expression(R[Lighthouse]),
expression(R[Limantour]), 
expression(R[McClures~Beach]), 
expression(R[Schooner~Bay]), 
expression(R[South~Beach]), 
expression(U[Battery~East]), 
expression(U[Inspiration~Point]), 
expression(U[Lake~Merced]), 
expression(U[Lobos~Dunes]))
text.col <- c("black")
leg.col <- c(
"purple", 
"pink", 
"dark blue", 
"red",
"tan",
"light blue", 
"dark green",
"dark red",  
"green",
"dark orange",
"blue"
)
#Plot Legend
par(fig = c(0, 1, 0, 1), oma = c(0, 0, 0, 0), mar = c(0, 0, 0, 0), new = TRUE)
plot(0, 0, type = "n", bty = "n", xaxt = "n", yaxt = "n")
legend("right", leg.text, xpd = TRUE, horiz = FALSE, inset = c(0, 1), bty = "n", pch = c(2,2,2,2,2,2,2,1,1,1,1), col = leg.col, cex = 1)
# xpd = TRUE tells R that it is OK to plot outside the region horiz = TRUE
# tells R that I want a horizontal legend inset = c(x,y) tells R how to move
# the legend relative to the 'bottom' location bty = 'n' means that 'no' box
# will be drawn around it pch and col are the types and colors of points cex
# = 2 makes the legend twice as large as other fonts

#Map of site locations
library("maptools")
library("maps")
map('state', c('california'), ylim=c(37.5, 38.3), xlim=c(-123.25, -122.17), mar=c(4, 4, 0, 2), lwd=1, col="transparent") 
#plot(calcoast, add=TRUE, lwd=0.5, col="transparent", border="dark gray") #takes a while to plot
#map.axes()
axis(2, lwd=0.5, cex=0.9, mgp=c(0,0.25,0), tcl=-.25, at=c(36, 37.5, 38, 40)) #left
axis(1, lwd=0.5, cex=0.9, mgp=c(0,0.25,0), tcl=-.25, at=c(-125, -123, -122.5, -118))
title(ylab="Latitude", outer=FALSE, line=2)
title(xlab="Longitude", outer=FALSE, line=2)
box()

sitelocs <- ddply(d3, .(Location), summarise, Latitude.mean=mean(Latitude, na.rm=TRUE), Longitude.mean=mean(Longitude, na.rm=TRUE))
sitelocs$col <-c("purple", "dark red", "pink", "green", "dark orange", "dark blue", "red", "blue", "tan", "light blue", "dark green")
sitelocs$posi <- c(2, 3, 2, 4, 2, 2, 4, 2, 2, 4, 2) #Values of 1, 2, 3 and 4, respectively indicate positions below, to the left of, above and to the right of the specified coordinates.
sitelocs$pchs <- c(17, 19, 17, 19, 19, 17, 17, 19, 17, 17, 17)

for(i in 1:NROW(sitelocs$Location)){
points(sitelocs$Longitude.mean[i], sitelocs$Latitude.mean[i], col=sitelocs$col[i], pch=sitelocs$pchs[i]) 
text(x=sitelocs$Longitude.mean[i], y=sitelocs$Latitude.mean[i], labels=sitelocs$Location[i], col="black", pos=sitelocs$posi[i])
}
text(x=-123.2, y=37.65, labels="Pacific Ocean", pos=4, font=3, cex=1.2)
text(x=-122.5, y=38.25, labels="California", pos=4, font=3, cex=1.2)

###---End Min freq ~ background noise analysis (all sites)

#############################################
#2. Maps of WCSP noise, resulting in kml and kmz files, which can be opened in GoogleEarth, combined into one folder, and saved as a kmz file that can be shared.
#Noisescapes on two spatial scales (site and region)
library("rgdal")
library("raster")
library("sp")
library("mapproj")
library("maptools")

#2a. kml of birds studied
 #kml for bird points
d2 <- subset(d, x!= "NA" & y!="NA")
coordinates(d2) <- c("x", "y") #in sp{}
proj4string(d2) <- CRS("+proj=longlat +ellps=WGS84 +datum=WGS84") #in sp{} or raster{}
shape <- "http://maps.google.com/mapfiles/kml/pal2/icon18.png"
kml(d2, shape = shape, size=0.5, colour = "red", altitude = Song.Minimum/10, labels = Bird, file="~/Dropbox/Birds.kml")

 #or
# d2 <- subset(d, x!= "NA" & y!="NA")
# coordinates(d2) <- c("x", "y")
# proj4string(d2) <- CRS("+proj=longlat +ellps=WGS84 +datum=WGS84")
# data.class(d2)
# kmlname <- "wcsps"
# kmldescription <- paste("wcsps studied",
 # "in 2013 and 2014")
# #icon <- "~/Dropbox/R/wht-diamond.png"
# icon <- "http://maps.google.com/mapfiles/kml/pal4/icon49.png"
# #name <- paste("Bird", d2$Bird)
# description <- paste("<b>Location:</b>", d2$Location)
# kmlPoints(d2, kmlfile="~/Dropbox/wcsps.kml", icon=icon, name=d2$Bird, description=description, kmlname="wcsps", kmldescription=kmldescription)
###---end 1. kml for birds studied

#2b. kml of noise per site (dotmap)
library("plyr")
library("plotKML")
library("sp")
#data("eberg")
d2 <- subset(d, x!= "NA" & y!="NA")
sites <- ddply(d2, .(Location), summarise, meanx=mean(x), meany=mean(y), meannoise=mean(territory.background.noise.leq, na.rm=TRUE))
head(sites)
coordinates(sites) <- c("meanx", "meany")
proj4string(sites) <- CRS("+proj=longlat +ellps=WGS84 +datum=WGS84")
data.class(sites)
shape <- "http://maps.google.com/mapfiles/kml/pal2/icon18.png"
#kml(sites, shape = shape, size=1.5, colour = meannoise, labels = Location, colour_scale = SAGA_pal[[1]], file="~/Dropbox/sitenoise.kml")

dterr <- subset(d, x!= "NA" & y!="NA" & territory.background.noise.leq!="NA")
coordinates(dterr) <- c("x", "y")
proj4string(dterr) <- CRS("+proj=longlat +ellps=WGS84 +datum=WGS84")

library("rgdal")
kml_open("~/Dropbox/sitenoise.kml")
kml_layer(sites, colour=meannoise, z.lim=c(30,75),
   colour_scale = SAGA_pal[[1]], shape=shape, labels=Location)
kml_layer(dterr, colour=territory.background.noise.leq, z.lim=c(30,75),
   colour_scale = SAGA_pal[[1]], shape=shape, labels="")
#HAVING TROUBLE WITH THIS, so plot noise surfaces for each site separately: kml_layer.Raster(rout.be, colour_scale = SAGA_pal[[1]], colour=layer, raster.name="~/Dropbox/routbe.png")
kml_legend.bar(x=sites$meannoise, legend.file="~/Dropbox/kml_legend.png",
   legend.pal=SAGA_pal[[1]], z.lim=c(30,75))
kml_screen(image.file="kml_legend.png")
kml_close("~/Dropbox/sitenoise.kml")
###---End 2. kml of noise per site (dotmap).

#2c. Noise surfaces 
#Plot noise surfaces for each site separately
#Note: this code produces kml files for some sites and kmz files for others. 
dtps <- subset(d, territory.background.noise.leq!="NA" & x!= "NA" & y!="NA")
summary(dtps$Location)
for(i in unique(dtps$Location)) {
site <- subset(dtps, Location==i)
library("fields")
fit <- Tps(site[, c("x", "y")], site$territory.background.noise.leq)
out.be <- predictSurface(fit, extrap=FALSE)
rout.be <- raster(out.be)
kmlname <- paste("~/Dropbox/", i, sep="")
KML(rout.be, kmlname, col=SAGA_pal[[1]])	
}
##---End plot noise surfaces for each site separately

#Plot noise surfaces for all sites combined (kmz)
dtps <- subset(d, territory.background.noise.leq!="NA" & x!= "NA" & y!="NA" & Location%in%c("Battery East", "Inspiration Point", "Lobos Dunes"))
summary(dtps$Location)
library("fields")
fit <- Tps(dtps[, c("x", "y")], dtps$territory.background.noise.leq)
out.be <- predictSurface(fit, extrap=FALSE)
rout.be <- raster(out.be)
kmlname <- paste("~/Dropbox/", "Presidio noise", sep="")
KML(rout.be, kmlname, col=SAGA_pal[[1]])	
##---End plot noise surfaces for all sites combined
###---End 3. Noise surfaces

#2d. Additional plotting to static maps (not in GoogleEarth)
# #Plot basemap, points, and site noisescapes
# library("dismo")
 # #basemap
# #newmap <- gmap("San Francisco")
# newmap2 <- gmap("Presidio, San Francisco", lonlat=TRUE, type="satellite")
# plot(newmap2)

 # #add points
# d2 <- subset(d, amb.terr.noise!="NA" & x!= "NA" & y!="NA")
# coordinates(d2) <- c("x", "y")
# proj4string(d2) <- CRS("+proj=longlat +ellps=WGS84 +datum=WGS84")
# points(coordinates(d2), pch=16, col="red")

 # #add plot noisescape for Battery East
# dtps <- subset(d, amb.terr.noise!="NA" & x!= "NA" & y!="NA")
# dtps <- subset(dtps, Location=="Battery East")
# summary(dtps$Location)
# library("fields")
# fit <- Tps(dtps[, c("x", "y")], dtps$amb.terr.noise)
# out.be<- predictSurface(fit, extrap=FALSE)
# ramp <- colorRamp(c("violet", "blue", "green", "yellow", "orange", "red", "white"))
   # l=rgb( ramp(seq(0, 1, length = 200)), max = 255, alpha=100)
# image(out.be, ylab="Latitude", xlab="Longitude", col=l, legend.args=list(text=expression("Ambient territory noise"), cex=1, side=4, line=2.5), add=TRUE)

# data.class(out.be)

 # #add plot noisescape for Lobos Dunes
# dtps <- subset(d, amb.terr.noise!="NA" & x!= "NA" & y!="NA")
# dtps <- subset(dtps, Location=="Lobos Dunes")
# summary(dtps$Location)
# fit <- Tps(dtps[, c("x", "y")], dtps$amb.terr.noise)
# out.ld<- predictSurface(fit, extrap=FALSE)
# ramp <- colorRamp(c("violet", "blue", "green", "yellow", "orange", "red", "white"))
   # l=rgb( ramp(seq(0, 1, length = 200)), max = 255, alpha=100)
# image(out.ld, ylab="Latitude", xlab="Longitude", col=l, legend.args=list(text=expression("Ambient territory noise"), cex=1, side=4, line=2.5), add=TRUE)

 # #add plot noisescape for Inspiration Point
# dtps <- subset(d, amb.terr.noise!="NA" & x!= "NA" & y!="NA")
# dtps <- subset(dtps, Location=="Inspiration Point")
# summary(dtps$Location)
# fit <- Tps(dtps[, c("x", "y")], dtps$amb.terr.noise)
# out.ip<- predictSurface(fit, extrap=FALSE)
# ramp <- colorRamp(c("violet", "blue", "green", "yellow", "orange", "red", "white"))
   # l=rgb( ramp(seq(0, 1, length = 200)), max = 255, alpha=100)
# image(out.ip, ylab="Latitude", xlab="Longitude", col=l, legend.args=list(text=expression("Ambient territory noise"), cex=1, side=4, line=2.5), add=TRUE)
 
 # #merge site noisescapes before plotting so that share a common color ramp--can't get this to work
# noisescapes <- merge(out.be, out.ld) #can only merge two at a time.  WHen I convert out.xx to rasters, they cwon't merge because of different resolution.
# noisescapes <- merge(noisescapes, out.ip)
# image(noisescapes, add=TRUE)

# #Plot basemap, points, and noisescape for all of Presidio
# library("dismo")
 # #basemap
# #newmap <- gmap("San Francisco")
# newmap <- gmap("Presidio, San Francisco", lonlat=TRUE, type="satellite")
# plot(newmap)
 # #add points
# d2 <- subset(d, amb.terr.noise!="NA" & x!= "NA" & y!="NA")
# coordinates(d2) <- c("x", "y")
# proj4string(d2) <- CRS("+proj=longlat +ellps=WGS84 +datum=WGS84")
# points(coordinates(d2), pch=16, col="red")

 # #add plot noisescape for all of Presidio
# dtps <- subset(d, amb.terr.noise!="NA" & x!= "NA" & y!="NA")
# dtps <- subset(dtps, Location%in%c("Battery East", "Lobos Dunes", "Inspiration Point"))
# summary(dtps$Location)
# fit <- Tps(dtps[, c("x", "y")], dtps$amb.terr.noise)
# out.p<- predictSurface(fit, extrap=FALSE)
# ramp <- colorRamp(c("violet", "blue", "green", "yellow", "orange", "red", "white"))
   # l=rgb( ramp(seq(0, 1, length = 200)), max = 255, alpha=100)
# image(out.p, ylab="Latitude", xlab="Longitude", col=l, legend.args=list(text=expression("Ambient territory noise"), cex=1, side=4, line=2.5), add=TRUE)
###---End Plot basemap, points, and noisescape for all of Presidio
###---End 2d. Additional plotting to static maps (not in GoogleEarth)
#############################################


################################################
#3. Compare noise recording values
################################################
#Compare noise readings.  ambient noise = measurements from sound pressure level (SPL) meter alone; background noise = measurements from audio recordings of noise that were calibrated with SPL readings.  Noise was measured at territories with one or the other, or both methods.  All sites have background noise recordings, and sites measured a second year (in 2014) have ambient noise recordings.  Given this inconsistency, we need to determine if we can run all data in the same model, or if we need two separate analyzes, one for each noise measurement method.  The relationships between the methods are linear rather than quadratic.  But because the slopes differ from 1, we cannot simply include "noise measurement method" as an additive fixed effect.  It must interact with territory noise or site noise.  This will account for different slopes for different noise measurement techniques.  Or correct measure with regression equation, or run separate analyses.
 #territory noise
xyplot(d$amb.terr.noise ~ d$territory.background.noise.leq, groups=d$Location)
summary(lm(d$ambient.territory ~ d$background.territory))
#intercept=10.69970, slope=0.76318, r2=0.66
confint(lm(d$ambient.territory ~ d$background.territory)) #slope different from 1
xyplot(d$territory.background.noise.leq ~ d$amb.terr.noise, groups=d$Location, auto.key=TRUE)
summary(lm(d$territory.background.noise.leq ~ d$amb.terr.noise))
#intercept= 6.88287, slope= 0.87229, r2= 0.6657
d$amb.terr.noise2 <- d$amb.terr.noise^2
summary(lm(d$territory.background.noise.leq ~ d$amb.terr.noise + d$amb.terr.noise2))
 #site noise
xyplot(d$ambient.site ~ d$background.site)
summary(lm(d$ambient.site ~ d$background.site))
#intercept=2.5795, slope=0.9296, r2=0.92
confint(lm(d$ambient.site ~ d$background.site)) #slope different from 1
summary(lm(d$ambient.site ~ offset(d$background.site) + d$background.site)) #also indicates that the slope is different from one.

#Correcting site values.  Does not result in reliable values.  Battery East points are coverted to very low noise levels.
# dm <- subset(d, is.na(d$territory.background.noise.leq)) 
# dm$background.terr.2 <- 6.88287 + dm$amb.terr.noise* 0.87229
# xyplot(Song.Minimum~background.terr.2, groups=Location, data=dm, auto.key=TRUE)
# fit <- lm(d$territory.background.noise.leq ~ d$amb.terr.noise)
# new <- subset(dm, amb.terr.noise>0)
# new$amb.terr.noise
# preds <- predict(object=fit, newdata=new$amb.terr.noise)
 
 # #check
# line29 43.66998 44.97576
# 43.66998* 0.87229 + 6.88287 #correct
# d$territory.background.noise.leq
# NROW(dm)


#############################################
#Old below
#############################################

xyplot(Song.Minimum~amb.terr.noise, groups=Location, data=d, auto.key=TRUE)
xyplot(Song.Minimum~amb.terr.noise | Location, data=d, auto.key=TRUE)
xyplot(Song.Minimum~territory.background.noise.leq | Location, data=d, auto.key=TRUE) #For the SF sites, there are more ambient noise readings than background noise readings.
summary(subset(d, amb.terr.noise>0)$Location)
d3 <- subset(d, amb.terr.noise>0)
xyplot(Song.Minimum~territory.background.noise.leq, groups=Location, data=d3, auto.key=TRUE)
xyplot(Song.Minimum~bgnoise.mean, groups=Location, data=d3, auto.key=TRUE)
xyplot(Song.Minimum~amb.site.noise, groups=Location, data=d3, auto.key=TRUE)

############################
#Min freq ~ ambient noise analysis (SF sites only)
  #San Fracisco dialect
str(d)
summary(subset(d, amb.terr.noise > 0 & Song.Minimum > 0))
d2 <- subset(d, amb.terr.noise > 0 & Song.Minimum > 0 & Location%in%c("Battery East", "Inspiration Point", "Lobos Dunes"))#, "Lake Merced"))#, "PRBO")) , 
drop.levels <- function (dat) {if (is.factor(dat)) dat <- dat[, drop = TRUE] else dat[] <- lapply(dat, function(x) x[, drop = TRUE]); return(dat) ;}; #define the function to drop removed levels (i.e. individuals of unknown sex)
d2 <- drop.levels(d2) #run the function to drop removed levels
NROW(d2)
#Plot data
summary(d2)
table(d2$Location, d2$Year)
                # 2013 2014
  # Battery East        10    0
  # Inspiration Point   15   12
  # Lake Merced          0   11
  # Lobos Dunes         17    9
  # PRBO                 9    8
xyplot(Song.Minimum ~ amb.terr.noise, groups=Location, data=d2, auto.key=TRUE) #If you squint, you can almost imagine a cubic pattern, with min freq asymtoting out around 2700 Hz--maybe that is a perfomance limit?  And flatline at low noise, where birds may not need to increase freq to be heard.
subset(d2, Location=="Lake Merced")
#For site data, combine across two years.  This is valid because if we are using site to test for cultural adaptation, two years is an appropriate timeframe.
library("plyr")
sitenoise <- ddply(d2, .(Location), summarise, ambnoise=mean(amb.terr.noise, na.rm=TRUE))
d2$ambnoise <- 0
d2$ambnoise[d2$Location=="Battery East"] <- 53.87157
d2$ambnoise[d2$Location=="Inspiration Point"] <- 46.27091
d2$ambnoise[d2$Location=="Lake Merced"] <- 54.53016
d2$ambnoise[d2$Location=="Lobos Dunes"] <- 45.05950
d2$ambnoise[d2$Location=="PRBO"] <- 38.09688
xyplot(Song.Minimum ~ ambnoise, groups = Location, data=d2, auto.key=TRUE)
sitefreq <- ddply(d2, .(Location), summarise, Song.Minimum=mean(Song.Minimum, na.rm=TRUE), Song.Minimum.sd=sd(Song.Minimum, na.rm=TRUE))
plot(sitefreq$Song.Minimum ~ sitenoise$ambnoise)

#Location Song.Minimum Song.Minimum.sd
# 1      Battery East 2642.576    99.74526
# 2 Inspiration Point 2652.725   127.71379
# 3       Lake Merced 2462.882    49.48416
# 4       Lobos Dunes 2398.674   164.12097

#Compare models
library("AICcmodavg")
d2$ambnoise2 <- d2$ambnoise^2
#d2$ambnoise3 <- d2$ambnoise^3
d2$amb.terr.noise2 <- d2$amb.terr.noise^2
#d2$amb.terr.noise3 <- d2$amb.terr.noise^3
cand.models <- list()
cand.models[[1]] <- lm(Song.Minimum ~ 1, d2)
cand.models[[2]] <- lm(Song.Minimum ~ ambnoise, d2) 
cand.models[[3]] <- lm(Song.Minimum ~ ambnoise + ambnoise2, d2)
cand.models[[4]] <- lm(Song.Minimum ~ amb.terr.noise, d2)
cand.models[[5]] <- lm(Song.Minimum ~ amb.terr.noise + amb.terr.noise2, d2)
cand.models.names <- c()
for(i in 1:NROW(cand.models)){
cand.models.names[[i]]<-paste(cand.models[[i]]$terms)[3]  
}
aic.tab <- aictab(cand.set = cand.models, modnames = cand.models.names, sort = TRUE)
print(aic.tab, digits = 4, LL = TRUE) #year didn't have an effect on any of the models.
write.csv(aic.tab, file = "~/Dropbox/AIC.table.amb.noise.SF.northern.sites.only.csv", row.names = FALSE)
 #location where AIC table was saved
getwd() 
summary(cand.models[[3]]) #r2= 0.4484, F-statistic: 24.39 on 2 and 60 DF,  p-value: 1.768e-08
NROW(d2) #63
  #Looks like min freq might be related to noise in Lobos Dunes, the quieter urban site.  
dld <- subset(d2, Location=="Lobos Dunes")
summary(lm(Song.Minimum ~ amb.terr.noise, dld)) #weak relationship, R-squared:  0.1181, F-statistic: 3.215 on 1 and 24 DF,  p-value: 0.08556
AIC(lm(Song.Minimum ~ amb.terr.noise, dld), lm(Song.Minimum ~ 1, dld)) #dAICc=1.2
NROW(dld) #26

#rerun top model with additional data (r2 slightly lower--does this support some plasticity?)
# str(d)
# d3 <- subset(d, Location%in%c("Battery East", "Inspiration Point", "Lobos Dunes"))#, "Lake Merced", "PRBO"))
# NROW(d3) #122
# drop.levels <- function (dat) {if (is.factor(dat)) dat <- dat[, drop = TRUE] else dat[] <- lapply(dat, function(x) x[, drop = TRUE]); return(dat) ;}; #define the function to drop removed levels (i.e. individuals of unknown sex)
# d3 <- drop.levels(d3) #run the function to drop removed levels
# library("plyr")
# d3$ambnoise <- 0
# d3$ambnoise[d3$Location=="Battery East"] <- 53.87157
# d3$ambnoise[d3$Location=="Inspiration Point"] <- 46.27091
# d3$ambnoise[d3$Location=="Lake Merced"] <- 54.53016
# d3$ambnoise[d3$Location=="Lobos Dunes"] <- 45.05950
# d3$ambnoise[d3$Location=="PRBO"] <- 38.09688
# xyplot(Song.Minimum ~ ambnoise, groups = Location, data=d3, auto.key=TRUE)
# d3$ambnoise2 <- d3$ambnoise^2
# summary(lm(Song.Minimum ~ ambnoise + ambnoise2, d3)) #r2= 0.3616, F-statistic: 22.09 on 2 and 78 DF,  p-value: 2.504e-08
###---End rerun top model with additional data

#Series of figures (figures have "background noise" on x axis, should have "ambient noise")
#1. raw data for 3 northern sites
#2. raw data for 3 northern sites with site means, errors, and lines
#3. raw data for 3 northern sites with site means, errors, and lines, and prediction for Lobos Dunes
#4. raw data for 3 northern sites with site means, errors, and lines, and prediction for Lobos Dunes, and raw data for Lake Merced (update legend to include Lake Merced)

#Figure with legend on outside. Make large margin where you want legend.  Then plot figure, then plot legend at very end.
par(oma=c(1,1,1,6)) #c(bottom, left, top, right)
par(mar=c(4,4,1,1)) #c(bottom, left, top, right)
o <- order(sitenoise$ambnoise)
plot(sitenoise$ambnoise[o], sitefreq$Song.Minimum[o], type="l", ylab="Frequency (kHz)", xlab="Ambient Noise (dBA)", ylim=c(2000, 3100), xlim=c(38, 60))#, col="white")

#raw data
d2be <- subset(d2, Location=="Battery East")
points(d2be$amb.terr.noise, d2be$Song.Minimum, col="red") 
d2ip <- subset(d2, Location=="Inspiration Point")
points(d2ip$amb.terr.noise, d2ip$Song.Minimum, col="orange")
d2ld <- subset(d2, Location=="Lobos Dunes")
points(d2ld$amb.terr.noise, d2ld$Song.Minimum, col="blue")
#points(sort(sitenoise$ambnoise), sort(sitefreq$Song.Minimum), type="p", pch=16, col=c("light blue", "orange", "red"))
 #plot error bars
sitenoise <- ddply(d2, .(Location), summarise, ambnoise=mean(amb.terr.noise, na.rm=TRUE), ambnoise.sd=sd(amb.terr.noise, na.rm=TRUE))
summary(d2)
# > sitenoise
               # Location ambnoise ambnoise.sd
# 1      Battery East 53.87157    4.427548/sqrt(9) = 1.475849
# 2 Inspiration Point 46.27091    3.595185/sqrt(26) = 0.7050738
# 3       Lobos Dunes 45.05950    3.058196/sqrt(25) = 0.6116392

sitefreq <- ddply(d2, .(Location), summarise, Song.Minimum=mean(Song.Minimum, na.rm=TRUE), Song.Minimum.sd=sd(Song.Minimum, na.rm=TRUE))
# > sitefreq
               # Location Song.Minimum Song.Minimum.sd
# 1      Battery East 2642.576    99.74526/sqrt(9) = 33.24842
# 2 Inspiration Point 2652.725   127.71379/sqrt(26) = 25.04673
# 3       Lobos Dunes 2398.674   164.12097/sqrt(25) = 32.82419

library("Hmisc")
o <- order(sitenoise$ambnoise)
lines(sitenoise$ambnoise[o], sitefreq$Song.Minimum[o])
errbar(x=sitenoise$ambnoise[o], y=sitefreq$Song.Minimum[o],  c(2398.674 +32.82419, 2652.725 + 25.04673, 2642.576+ 33.24842), c(2398.674 - 32.82419, 2652.725 - 25.04673, 2642.576 - 33.24842), add=TRUE, col=c("blue", "orange", "red"))

#sort(unique(d2$Location))
# leg.text <- c("Battery East", "Inspiration Point",  "Lobos Dunes") #"Lake Merced",
# legend("bottomright", legend=leg.text, text.col=c("red", "orange", "blue", bg="white"))

#plot individual line for Lobos Dunes
dldpred <- data.frame(dld, predict(lm(Song.Minimum ~ amb.terr.noise, dld), se.fit=TRUE)) 

lines(dldpred$amb.terr.noise, dldpred$fit)
lines(sort(dldpred$amb.terr.noise), sort(dldpred$fit+dldpred$se.fit), lty=2)
lines(sort(dldpred$amb.terr.noise), sort(dldpred$fit-dldpred$se.fit), lty=2)

# #plot individual line for Battery East
# dbe <- subset(d2, Location=="Battery East")
# dbepred <- data.frame(dbe, predict(lm(Song.Minimum ~ amb.terr.noise, dbe), se.fit=TRUE)) 
# o <- order(dbepred$amb.terr.noise)
# lines(dbepred$amb.terr.noise[o], dbepred$fit[o])
# lines(dbepred$amb.terr.noise[o], dbepred$fit[o]+dbepred$se.fit[o], lty=2)
# lines(dbepred$amb.terr.noise[o], dbepred$fit[o]-dbepred$se.fit[o], lty=2)

# #plot individual line for Inspiration Point
# dip <- subset(d2, Location=="Inspiration Point")
# dippred <- data.frame(dip, predict(lm(Song.Minimum ~ amb.terr.noise, dip), se.fit=TRUE)) 
# o <- order(dippred$amb.terr.noise)
# lines(dippred$amb.terr.noise[o], dippred$fit[o])
# lines(dippred$amb.terr.noise[o], dippred$fit[o]+dippred$se.fit[o], lty=2)
# lines(dippred$amb.terr.noise[o], dippred$fit[o]-dippred$se.fit[o], lty=2)

#plot data for Lake Merced
d2lm <- subset(d, Location=="Lake Merced")
points(d2lm$amb.terr.noise, d2lm$Song.Minimum, col="dark red")

# d2lm <- subset(d2, Location=="Lake Merced")
# points(d2lm$amb.terr.noise, d2lm$Song.Minimum, col="dark red")

#model predictions for sites.  Looks funny.
# newdat  <- data.frame(ambnoise=seq(min(d2$ambnoise, na.rm=TRUE), max(d2$ambnoise, na.rm=TRUE), by=0.05))
# newdat$ambnoise2 <- newdat$ambnoise^2 
# newdat$ambnoise3 <- newdat$ambnoise^3 
# newdat

# # Predictions <- modavgPred(cand.set = cand.models[1:3], modnames = cand.models.names[1:3], newdata=newdat, type = "response", uncond.se = "revised") #Calculate model average predictions

# pred <- cbind(newdat, Predictions) #Bind predicted values to you scaffold
# write.csv(pred, file = "~/Dropbox/Mod.avg.pred.minfq.bgnoise.mean.csv", row.names = FALSE) #Save predictions to csv file.  Predictions can then be used for graphs.
# getwd() #shows location of the new csv file.
# range(d2$territory.background.noise.leq, na.rm=TRUE)
# range(d2$Song.Minimum, na.rm=TRUE)
# quartz()
# plot(pred$ambnoise, pred$mod.avg.pred, type="l", ylab="Frequency (kHz)", xlab="Ambient Noise (dBA)", ylim=c(2000, 3200), xlim=c(40, 60))
# lines(pred$ambnoise, pred$mod.avg.pred + pred$uncond.se, type="l", lty=2) #
# lines(pred$ambnoise, pred$mod.avg.pred - pred$uncond.se, type="l", lty=2)
#unique(d2$Location)
# d2be <- subset(d2, Location=="Battery East")
# points(d2be$ambnoise, d2be$Song.Minimum, col="red") 
# d2ip <- subset(d2, Location=="Inspiration Point")
# points(d2ip$ambnoise, d2ip$Song.Minimum, col="orange")
# d2ld <- subset(d2, Location=="Lobos Dunes")
# points(d2ld$ambnoise, d2ld$Song.Minimum, col="light blue")
# d2lm <- subset(d2, Location=="Lake Merced")
# points(d2lm$ambnoise, d2lm$Song.Minimum, col="dark red")

#Plot Legend
par(fig = c(0, 1, 0, 1), oma = c(0, 0, 0, 0), mar = c(0, 0, 0, 0), new = TRUE)
plot(0, 0, type = "n", bty = "n", xaxt = "n", yaxt = "n")
legend("right", c("Battery East", "Inspiration Pt.", "Lobos Dunes", "Lake Merced"), xpd = TRUE, horiz = FALSE, inset = c(0, 
    0), bty = "n", pch = 1, col = c("red", "orange", "blue", "dark red"), cex = 1)
# xpd = TRUE tells R that it is OK to plot outside the region horiz = TRUE
# tells R that I want a horizontal legend inset = c(x,y) tells R how to move
# the legend relative to the 'bottom' location bty = 'n' means that 'no' box
# will be drawn around it pch and col are the types and colors of points cex
# = 2 makes the legend twice as large as other fonts
###---End Min freq ~ ambient noise analysis (SF sites only)

subset(d2, Location%in%c("Lighthouse", "South Beach"))
subset(d2, Location%in%c("Limantour"))
mean(subset(d2, Location%in%c("Lighthouse", "South Beach"))$territory.background.noise.leq)
mean(c(subset(d2, Location%in%c("South Beach"))$territory.background.noise.leq, 34.76113)) #44.639, 42.66396
mean(subset(d2, Location%in%c("Lighthouse"))$territory.background.noise.leq[1:5]) # 42.27572, 44.15

 #Looks clear, but might need more data to be supported.  Again, the hint of a quadratic is enticing.
xyplot(Song.Minimum ~ Location.ambient.noise| Location, groups = Year, data=d2, auto.key=TRUE) 

#all data
xyplot(Song.Minimum ~ Avg.Territory.Ambient.Noise, groups=Location, data=d, auto.key=TRUE) #If you squint, you can almost imagine a quadratic pattern, with min freq asymtoting out around 2700 Hz--maybe that is a perfomance limit?  More data from noisy (noisier) locations would help test this.
xyplot(Song.Minimum ~ Avg.Territory.Ambient.Noise | Location, data=d)
xyplot(Song.Minimum ~ Location.ambient.noise, groups = Location, data=d, auto.key=TRUE) #Looks clear, but might need more data to be supported.  Again, the hint of a quadratic is enticing.
xyplot(Song.Minimum ~ Location.ambient.noise| Location, groups = Year, data=d, auto.key=TRUE) 

#all data background
xyplot(Song.Minimum ~ territory.background, groups=Location, data=d, auto.key=TRUE) #If you squint, you can almost imagine a quadratic pattern, with min freq asymtoting out around 2700 Hz--maybe that is a perfomance limit?  More data from noisy (noisier) locations would help test this.
xyplot(Song.Minimum ~ Avg.Territory.Ambient.Noise | Location, data=d)
xyplot(Song.Minimum ~ Location.ambient.noise, groups = Location, data=d, auto.key=TRUE) #Looks clear, but might need more data to be supported.  Again, the hint of a quadratic is enticing.
xyplot(Song.Minimum ~ Location.ambient.noise| Location, groups = Year, data=d, auto.key=TRUE) 


d$Location.ambient.noise2<-d$Location.ambient.noise^2
d$Location.ambient.noise3<-d$Location.ambient.noise^3
d$Avg.Territory.Ambient.Noise2<-d$Avg.Territory.Ambient.Noise^2
d$Avg.Territory.Ambient.Noise3<-d$Avg.Territory.Ambient.Noise^3


Part 1
## min frequency as a function of territory ambient noise and year. ID the top model. Found support for a quadratic term. and no effect of year. AIC table saved as: "AIC.table. min freq and terr ambient noise"

library("AICcmodavg")
d2<-subset(d, Avg.Territory.Ambient.Noise>0)
cand.models<-list()
cand.models[[1]]<-lm(Song.Minimum~1, d2)
cand.models[[2]]<-lm(Song.Minimum~Avg.Territory.Ambient.Noise, d2) 
cand.models[[3]]<-lm(Song.Minimum~Avg.Territory.Ambient.Noise + Avg.Territory.Ambient.Noise2, d2)
cand.models[[4]]<-lm(Song.Minimum~Avg.Territory.Ambient.Noise + Avg.Territory.Ambient.Noise2 + Avg.Territory.Ambient.Noise3, d2) 
cand.models[[5]]<-lm(Song.Minimum~1+Year, d2)
cand.models[[6]]<-lm(Song.Minimum~Avg.Territory.Ambient.Noise + Year, d2) 
cand.models[[7]]<-lm(Song.Minimum~Avg.Territory.Ambient.Noise + Avg.Territory.Ambient.Noise2 + Year, d2)
cand.models[[8]]<-lm(Song.Minimum~Avg.Territory.Ambient.Noise + Avg.Territory.Ambient.Noise3+ Avg.Territory.Ambient.Noise2 + Year, d2)

cand.models.names <- c("null", "Terr noise", "Terr noise2", "Terr noise3",  "null + year", "Terr noise + year", "Terr noise 2+ year", "Terr noise3 + year")
aic.tab <- aictab(cand.set = cand.models, modnames = cand.models.names, sort = TRUE)
print(aic.tab, digits = 4, LL = TRUE) #year didn't have an effect on any of the models.
write.csv(aic.tab, file = "AIC.table.csv", row.names = FALSE)
 #location where AIC table was saved
getwd() 
##Model selection based on AICc :

                   K     AICc Delta_AICc AICcWt Cum.Wt         LL
Terr noise2        4 1210.913     0.0000 0.5411 0.5411  -601.2240
Terr noise3        5 1213.066     2.1528 0.1844 0.7256  -601.1800
Terr noise 2+ year 5 1213.133     2.2198 0.1784 0.9039  -601.2135
Terr noise3 + year 6 1215.349     4.4360 0.0589 0.9628  -601.1745
Terr noise         3 1216.910     5.9967 0.0270 0.9898  -605.3170
Terr noise + year  4 1218.856     7.9432 0.0102 1.0000  -605.1956
null               2 2541.574  1330.6613 0.0000 1.0000 -1268.7546
null + year        3 2543.382  1332.4692 0.0000 1.0000 -1268.6256


#examine top model
summary(cand.models[[3]])
 #examine model fit
par(mfrow = c(2, 2))
plot(cand.models[[3]]) 

#plot part 1. predict function. model average predictions- not by site
#######need to put raw data points on graph

str(d2)
d2<-subset(d, Song.Minimum>0)
modavg(cand.set=cand.models,parm="Avg.Territory.Ambient.Noise2",modnames=cand.models.names) 
#model average predictions plot
head(newdat)
newdat  <-  data.frame(Avg.Territory.Ambient.Noise=seq(min(d2$Avg.Territory.Ambient.Noise, na.rm=TRUE), max(d2$Avg.Territory.Ambient.Noise, na.rm=TRUE)))
newdat$Avg.Territory.Ambient.Noise2 <- newdat$Avg.Territory.Ambient.Noise^2 
newdat$Avg.Territory.Ambient.Noise3 <- newdat$Avg.Territory.Ambient.Noise^3 
newdat$Year <- 2013 
head(newdat)

Predictions <- modavgPred(cand.set = cand.models, modnames = cand.models.names, newdata=newdat, type = "response", uncond.se = "revised") #Calculate model average predictions


pred <- cbind(newdat, Predictions) #Bind predicted values to you scaffold
write.csv(pred, file = "Mod.avg.pred.minfq.ambientnoise.csv", row.names = FALSE) #Save predictions to csv file.  Predictions can then be used for graphs.
getwd() #shows location of the new csv file.


plot(pred$Avg.Territory.Ambient.Noise, pred$mod.avg.pred, ylim=c (2000, 2600), type="l", ylab="Frequency kHz", xlab="territory ambient noise")
lines(pred$Avg.Territory.Ambient.Noise, pred$mod.avg.pred + pred$uncond.se, type="l", lty=2)
lines(pred$Avg.Territory.Ambient.Noise, pred$mod.avg.pred - pred$uncond.se, type="l", lty=2)


Part 2
#improve on model considering sitewide ambient noise
d$Avg.Territory.Ambient.Noise2<-d$Avg.Territory.Ambient.Noise^2
d$Avg.Territory.Ambient.Noise3<-d$Avg.Territory.Ambient.Noise^3

##find the best model (3) and then improve on it by including site noise
#Compare the top models
cand.models<-list()
cand.models[[1]]<-lm(Song.Minimum~Avg.Territory.Ambient.Noise + Avg.Territory.Ambient.Noise2, d)
cand.models[[2]]<-lm(Song.Minimum~Avg.Territory.Ambient.Noise * Location.ambient.noise, d)
cand.models[[3]]<-lm(Song.Minimum~Location.ambient.noise + Location.ambient.noise2, d)
cand.models.names <- c("Avg.Territory.Ambient.Noise + Avg.Territory.Ambient.Noise2", "Avg.Territory.Ambient.Noise * Location.ambient.noise", "Location.ambient.noise + Location.ambient.noise2" )
aic.tab <- aictab(cand.set = cand.models, modnames = cand.models.names, sort = TRUE)
print(aic.tab, digits = 4, LL = TRUE) #year didn't have an effect on any of the models.
write.csv(aic.tab, file = "AIC.table.csv", row.names = FALSE)
 #location where AIC table was saved
getwd() 

#
Model selection based on AICc :

                                                           K     AICc Delta_AICc
Avg.Territory.Ambient.Noise * Location.ambient.noise           5 1206.675     0.0000
Avg.Territory.Ambient.Noise + Avg.Territory.Ambient.Noise2 4 1210.913     4.2377
Location.ambient.noise + Location.ambient.noise2                   4 1822.290   615.6144

summary(cand.models[[2]])
 #examine model fit
par(mfrow = c(2, 2))
plot(cand.models[[2]]) 

#plot part 2. predictions for top model only, by site
### predictions by site
table(d$Location, d$Bird)
#abbotts <- subset(d, Location=="Abbott's Lagoon")
batt <- subset(d, Location=="Battery East")
insp <- subset(d, Location=="Inspiration Point")
merced<- subset(d, Location=="Lake Merced")
#lthouse<- subset(d, Location=="Lighthouse")
#limantour<- subset(d, Location=="Limantour")
lobo <- subset(d, Location=="Lobos Dunes")
#McLures<- subset(d, Location=="McLure's Beach")
PRBO <- subset(d, Location=="PRBO") 
#Schooner<- subset(d, Location=="Schooner Bay")
#SBeach<- subset(d, Location=="South Beach")
#Surfer<- subset(d, Location=="Surfer Trail")

#abbotts.range <- seq(from = min(abbotts$Avg.Territory.Ambient.Noise, na.rm=TRUE), to = max(abbotts$Avg.Territory.Ambient.Noise, na.rm=TRUE), by = 0.01)
#abbotts.nd <- data.frame(terr=abbotts.range, site=rep(abbotts$Location.ambient.noise[1], length(abbotts.range)), s=rep("abbotts", length(abbotts.range)))
batt.range <- seq(from = min(batt$Avg.Territory.Ambient.Noise, na.rm=TRUE), to = max(batt$Avg.Territory.Ambient.Noise, na.rm=TRUE), by = 0.01)
batt.nd <- data.frame(terr=batt.range, site=rep(batt$Location.ambient.noise[1], length(batt.range)), s=rep("batt", length(batt.range)))
insp.range <- seq(from = min(insp$Avg.Territory.Ambient.Noise, na.rm=TRUE), to = max(insp$Avg.Territory.Ambient.Noise, na.rm=TRUE), by = 0.01)
insp.nd <- data.frame(terr=insp.range, site=rep(insp$Location.ambient.noise[1], length(insp.range)), s=rep("insp", length(insp.range)))
merced.range <- seq(from = min(merced$Avg.Territory.Ambient.Noise, na.rm=TRUE), to = max(merced$Avg.Territory.Ambient.Noise, na.rm=TRUE), by = 0.01)
merced.nd <- data.frame(terr=merced.range, site=rep(merced$Location.ambient.noise[1], length(merced.range)), s=rep("merced", length(merced.range)))
#lthouse.range <- seq(from = min(lthouse$Avg.Territory.Ambient.Noise, na.rm=TRUE), to = max(lthouse$Avg.Territory.Ambient.Noise, na.rm=TRUE), by = 0.01)
#lthouse.nd <- data.frame(terr=lthouse.range, site=rep(lthouse$Location.ambient.noise[1], length(merced.range)), s=rep("lthouse", length(lthouse.range)))
#limantour.range <- seq(from = min(limantour$Avg.Territory.Ambient.Noise, na.rm=TRUE), to = max(limantour$Avg.Territory.Ambient.Noise, na.rm=TRUE), by = 0.01)
#limantour.nd <- data.frame(terr=limantour.range, site=rep(limantour$Location.ambient.noise[1], length(limantour.range)), s=rep("limantour", lengthlimantour.range)))
lobo.range <- seq(from = min(lobo$Avg.Territory.Ambient.Noise, na.rm=TRUE), to = max(lobo$Avg.Territory.Ambient.Noise, na.rm=TRUE), by = 0.01)
lobo.nd <- data.frame(terr=lobo.range, site=rep(lobo$Location.ambient.noise[1], length(lobo.range)), s=rep("lobo", length(lobo.range)))
#McLures.range <- seq(from = min(McLures$Avg.Territory.Ambient.Noise, na.rm=TRUE), to = max(McLures$Avg.Territory.Ambient.Noise, na.rm=TRUE), by = 0.01)
#McLures.nd <- data.frame(terr=McLures.range, site=repMcLures$Location.ambient.noise[1], length(McLures.range)), s=rep("McLures", length(McLures.range)))
PRBO.range <- seq(from = min(PRBO$Avg.Territory.Ambient.Noise, na.rm=TRUE), to = max(PRBO$Avg.Territory.Ambient.Noise, na.rm=TRUE), by = 0.01)
PRBO.nd <- data.frame(terr=PRBO.range, site=rep(PRBO$Location.ambient.noise[1], length(PRBO.range)), s=rep("prbo", length(PRBO.range)))
#Schooner.range <- seq(from = min(Schooner$Avg.Territory.Ambient.Noise, na.rm=TRUE), to = max(Schooner$Avg.Territory.Ambient.Noise, na.rm=TRUE), by = 0.01)
#Schooner.nd <- data.frame(terr=Schooner.range, site=rep(Schooner$Location.ambient.noise[1], length(Schooner.range)), s=rep("Schooner", length(Schooner.range)))
#SBeach.range <- seq(from = min(SBeachr$Avg.Territory.Ambient.Noise, na.rm=TRUE), to = max(SBeach$Avg.Territory.Ambient.Noise, na.rm=TRUE), by = 0.01)
#SBeach.nd <- data.frame(terr=SBeach.range, site=rep(SBeach$Location.ambient.noise[1], length(SBeach.range)), s=rep("SBeach", length(SBeach.range)))
#Surfer.range <- seq(from = min(Surfer$Avg.Territory.Ambient.Noise, na.rm=TRUE), to = max(Surfer$Avg.Territory.Ambient.Noise, na.rm=TRUE), by = 0.01)
#Surfer.nd <- data.frame(terr=Surfer.range, site=rep(Surfer$Location.ambient.noise[1], length(Surfer.range)), s=rep("Surfer", length(Surfer.range)))


new.dat <- rbind(batt.nd, insp.nd,merced.nd, lobo.nd, PRBO.nd)

colnames(new.dat)<-c("Avg.Territory.Ambient.Noise", "Location.ambient.noise", "Location")
head(new.dat)
head(d)
 preds<-predict(cand.models[[2]], new.dat, se.fit=TRUE)
pred.vals<-data.frame(cbind(preds$fit, preds$se.fit, new.dat))
head(pred.vals) #predicted value is min.fq
colnames(pred.vals) <- c("minfq", "minfq.se", "Terr", "ambient.noise", "Location") #use model averaging names so that can use the same plot


#a <- subset(pred.vals, Location=="abbotts")#Doesn't have ave terr
b <- subset(pred.vals, Location=="batt")
i <- subset(pred.vals, Location=="insp")
m <- subset(pred.vals, Location=="merced")
#lt <- subset(pred.vals, Location=="lthouse")#Doesn't have ave terr
#li <- subset(pred.vals, Location=="limantour")#Doesn't have ave terr
l <- subset(pred.vals, Location=="lobo")
#mc <- subset(pred.vals, Location=="McLures")#Doesn't have ave terr
p <- subset(pred.vals, Location=="prbo")
#s <- subset(pred.vals, Location=="Schooner")#Doesn't have ave terr
#sb <- subset(pred.vals, Location=="SBeach")#Doesn't have ave terr
#su <- subset(pred.vals, Location=="Surfer")#Doesn't have ave terr

#quartz(width=4.1, height=2.3)
#par(oma=0)
plot(d$Avg.Territory.Ambient.Noise, d$minfq, xlim=c(min(d$Avg.Territory.Ambient.Noise, na.rm=TRUE), max(d$Avg.Territory.Ambient.Noise, na.rm=TRUE)), ylim=c(min(d$Song.Minimum, na.rm=TRUE), max(d$Song.Minimum, na.rm=TRUE)), type="n", xlab="", ylab="", xaxt="n", yaxt="n")
labels <- round(c(0.8, 0.9, 1.0, 1.1, 1.2, 1.3)*mean(d$Terr, na.rm=TRUE))
axis(1, c(0.8, 0.9, 1.0, 1.1, 1.2, 1.3), labels=labels, tcl=-0.25, mgp=c(2,0.5,0))
title(mgp=c(1.8,0.25,0), xlab="Mean noise per territory (dB)")
axis(side=2, at=c(2200, 2400, 2600, 2800), labels=c(2.2, 2.4, 2.6, 2.8), tcl=-0.25, mgp=c(2,0.5,0))
title(mgp=c(2,5,0), ylab="Minimum frequency (kHz)")

b <- subset(d, Location=="Battery East")
points(bp$Terr, bp$Song.Minimum, col="red", cex=0.5, pch=1) 
ins <- subset(d, Location=="Inspiration Point")
points(ins$Terr, ins$Song.Minimum, col="green", cex=0.5, pch=2) 
me <- subset(d, Location=="Lake Merced")
points(me$Terr, me$Song.Minimum, col="orange", cex=0.5, pch=1) 
lo <- subset(d, Location=="Lobos Dunes")
points(lo$Terr, lo$Song.Minimum, col="blue", cex=0.5, pch=3) 
pr <- subset(d, Location=="PRBO")
points(pr$Terr, pr$Song.Minimum, col="purple", cex=0.5, pch=4) 

lines(b$Terr, b$minfq, col="red")
lines(b$Terr, b$minfq-b$minfq.se, lty=2, col="red")
lines(b$Terr, b$minfq+b$minfq.se, lty=2, col="red")

lines(i$Terr, i$minfq, col="green")
lines(i$Terr, i$minfq-i$minfq.se, lty=2, col="green")
lines(i$Terr, i$minfq+i$minfq.se, lty=2, col="green")

lines(m$Terr, m$minfq, col="orange")
lines(m$Terr, m$minfq-m$minfq.se, lty=2, col="orange")
lines(m$Terr, m$minfq+m$minfq.se, lty=2, col="orange")

lines(l$Terr, l$minfq, col="blue")
lines(l$Terr, l$minfq-l$minfq.se, lty=2, col="blue")
lines(l$Terr, l$minfq+l$minfq.se, lty=2, col="blue")

lines(p$Terr, p$minfq, col="purple")
lines(p$Terr, p$minfq-p$minfq.se, lty=2, col="purple")
lines(p$Terr, p$minfq+p$minfq.se, lty=2, col="purple")

legend("bottomright", legend=c("Battery East", "Inspiration Point","Lake Merced",  "Lobos Dunes", "Point Reyes"), col=c("red", "green", "orange", "blue", "purple"), pch=c(1,2,3,4,5), cex=0.75)


####try by site! part 2 revised. Top model is territory + site (not noise). territory noise test hyp of plasticisty (just territory noise is predictor variable- no pattern beween sites). site noise (or use site as factor variable- just site- that doens't ambient noise) test hyp of local adaptation (clear differences between sites, and the differences would be related to ambient noise) #because sitenoise didn't have much of an effect perhaps there are other variables that we have not measured (habitat, etc.)

xyplot(Song.Minimum ~Location.ambient.noise, groups=Location, data=d, auto.key=TRUE)
xyplot(Song.Minimum ~Location.ambient.noise | Location*Year, data=d, auto.key=TRUE)
xyplot(Song.Minimum ~Avg.Territory.Ambient.Noise, groups=Location, data=d, auto.key=TRUE)
xyplot(Song.Minimum ~Avg.Territory.Ambient.Noise | Location, data=d, auto.key=TRUE)
xyplot(Song.Minimum ~Avg.Territory.Ambient.Noise, groups=Location, data=subset(d, Year==2013), auto.key=TRUE)


d$Location.ambient.noise2<-d$Location.ambient.noise^2
d2<-subset(d, Avg.Territory.Ambient.Noise>0)
cand.models<-list()
cand.models[[1]]<-lm(Song.Minimum~Avg.Territory.Ambient.Noise + Avg.Territory.Ambient.Noise2, d2)
#cand.models[[2]]<-lm(Song.Minimum~Avg.Territory.Ambient.Noise * Location, d2) #pulled up by Location
#cand.models[[3]]<-lm(Song.Minimum~Avg.Territory.Ambient.Noise + Location, d2) #pulled up by Location  
#cand.models[[2]]<-lm(Song.Minimum~Location, d2)
cand.models[[2]]<-lm(Song.Minimum~Location.ambient.noise, d2)
cand.models[[3]]<-lm(Song.Minimum~Location.ambient.noise + Location.ambient.noise2, d2)
cand.models[[4]]<-lm(Song.Minimum~Avg.Territory.Ambient.Noise + Location.ambient.noise  , d2)
cand.models[[5]]<-lm(Song.Minimum~Avg.Territory.Ambient.Noise * Location.ambient.noise  , d2)
cand.models.names <- c("Terr + terr2", "site.noise", "site.noise2", "terr + sitenoise","terr * sitenoise") #, "Terr *site","Terr +site"
aic.tab <- aictab(cand.set = cand.models, modnames = cand.models.names, sort = TRUE)
print(aic.tab, digits = 4, LL = TRUE) #year didn't have an effect on any of the models.
write.csv(aic.tab, file = "AIC.table.csv", row.names = FALSE)
 #location where AIC table was saved
getwd() 
summary(cand.models[[2]])
Model selection based on AICc :

                 K     AICc Delta_AICc AICcWt Cum.Wt        LL
Location             6 1184.392     0.0000 0.9999 0.9999 -585.6960
#This shows local adaptation: site.noise2      4 1202.347    17.9546 0.0001 1.0000 -596.9407
#territory: plasticity (look at lower left corner, slope increases, and then the sites level off) terr * sitenoise 5 1206.675    22.2835 0.0000 1.0000 -597.9848
Terr + terr2     4 1210.913    26.5212 0.0000 1.0000 -601.2240
site.noise       3 1214.962    30.5696 0.0000 1.0000 -604.3429
terr + sitenoise 4 1216.800    32.4080 0.0000 1.0000 -604.1674

#First, show that site.noise2 is the best predictor.  This is indicative of local adaptation and a performance limit.  Then show that there is some variation in territory noise among plots, and that there is a positive relationship between min frq and noise at lower noise levels.  This is indicative of plasticity at those levels.  Perhaps isolate these populations because they lie below the shoulder of the first analysis.  Lack of reltionship within pops at higher noise levels is also an indicator of performance limit. 

##
cand.models<-list()
cand.models[[1]]<-lm(Song.Minimum~Avg.Territory.Ambient.Noise * Location, d)
cand.models[[2]]<-lm(Song.Minimum~Avg.Territory.Ambient.Noise + Location, d)
cand.models.names <- c( "Terr *site","Terr +site" )
aic.tab <- aictab(cand.set = cand.models, modnames = cand.models.names, sort = TRUE)
print(aic.tab, digits = 4, LL = TRUE) #year didn't have an effect on any of the models.
write.csv(aic.tab, file = "AIC.table.csv", row.names = FALSE)
 #location where AIC table was saved
getwd() 
summary(cand.models[[2]])

#model average predictions plot
d2<-subset(d, Avg.Territory.Ambient.Noise>0)
batt <- subset(d2, Location=="Battery East")
insp <- subset(d2, Location=="Inspiration Point")
merced<- subset(d2, Location=="Lake Merced")
lobo <- subset(d2, Location=="Lobos Dunes")
PRBO <- subset(d2, Location=="PRBO") 

batt.range <- seq(from = min(batt$Avg.Territory.Ambient.Noise, na.rm=TRUE), to = max(batt$Avg.Territory.Ambient.Noise, na.rm=TRUE), by = 0.01)
batt.nd <- data.frame(terr=batt.range, site=rep(batt$Location.ambient.noise[1], length(batt.range)), s=rep("batt", length(batt.range)))
insp.range <- seq(from = min(insp$Avg.Territory.Ambient.Noise, na.rm=TRUE), to = max(insp$Avg.Territory.Ambient.Noise, na.rm=TRUE), by = 0.01)
insp.nd <- data.frame(terr=insp.range, site=rep(insp$Location.ambient.noise[1], length(insp.range)), s=rep("insp", length(insp.range)))
merced.range <- seq(from = min(merced$Avg.Territory.Ambient.Noise, na.rm=TRUE), to = max(merced$Avg.Territory.Ambient.Noise, na.rm=TRUE), by = 0.01)
merced.nd <- data.frame(terr=merced.range, site=rep(merced$Location.ambient.noise[1], length(merced.range)), s=rep("merced", length(merced.range)))
lobo.range <- seq(from = min(lobo$Avg.Territory.Ambient.Noise, na.rm=TRUE), to = max(lobo$Avg.Territory.Ambient.Noise, na.rm=TRUE), by = 0.01)
lobo.nd <- data.frame(terr=lobo.range, site=rep(lobo$Location.ambient.noise[1], length(lobo.range)), s=rep("lobo", length(lobo.range)))
PRBO.range <- seq(from = min(PRBO$Avg.Territory.Ambient.Noise, na.rm=TRUE), to = max(PRBO$Avg.Territory.Ambient.Noise, na.rm=TRUE), by = 0.01)
PRBO.nd <- data.frame(terr=PRBO.range, site=rep(PRBO$Location.ambient.noise[1], length(PRBO.range)), s=rep("prbo", length(PRBO.range)))

new.dat <- rbind(batt.nd, insp.nd,merced.nd, lobo.nd, PRBO.nd)

colnames(new.dat)<-c("Avg.Territory.Ambient.Noise", "Location.ambient.noise", "Location")
head(new.dat)
head(d)

Predictions <- modavgPred(cand.set = cand.models, modnames = cand.models.names, newdata=newdat, type = "response", uncond.se = "revised") #Calculate model average predictions
##ERROR

pred <- cbind(newdat, Predictions) #Bind predicted values to you scaffold
write.csv(pred, file = "Mod.avg.pred.minfq.ambientnoise.csv", row.names = FALSE) #Save predictions to csv file.  Predictions can then be used for graphs.
getwd() #shows location of the new csv file.
#try somethign else

plot(pred$Avg.Territory.Ambient.Noise, pred$mod.avg.pred, ylim=c (2000, 2600), type="l", ylab="Frequency ?Hz", xlab="ambient noise")
lines(pred$Avg.Territory.Ambient.Noise, pred$mod.avg.pred + pred$uncond.se, type="l", lty=2)
lines(pred$Avg.Territory.Ambient.Noise, pred$mod.avg.pred - pred$uncond.se, type="l", lty=2)


##linear regression
d2<-subset(d, Avg.Territory.Ambient.Noise>0)
batt <- subset(d2, Location=="Battery East")
summary(lm(Song.Minimum~Avg.Territory.Ambient.Noise, data=batt))

insp <- subset(d2, Location=="Inspiration Point")
summary(lm(Song.Minimum~Avg.Territory.Ambient.Noise, data=insp))

merced<- subset(d2, Location=="Lake Merced")
summary(lm(Song.Minimum~Avg.Territory.Ambient.Noise, data=merced))

lobo <- subset(d2, Location=="Lobos Dunes")
summary(lm(Song.Minimum~Avg.Territory.Ambient.Noise, data=lobo))

PRBO <- subset(d2, Location=="PRBO") 
summary(lm(Song.Minimum~Avg.Territory.Ambient.Noise, data=PRBO))

#site noise is best predictor (Not territory noise). a trend between min freq and territory noise for prbo
#need to graph raw data, then site mean with error bars.

plot(d2$Avg.Territory.Ambient.Noise, d2$Song.Minimum, xlim=c(min(d2$Avg.Territory.Ambient.Noise, na.rm=TRUE), max(d2$Avg.Territory.Ambient.Noise, na.rm=TRUE)), ylim=c(min(d2$Song.Minimum, na.rm=TRUE), max(d2$Song.Minimum, na.rm=TRUE)), type="n", xlab="", ylab="", yaxt="n")
#labels <- round(c(0.8, 0.9, 1.0, 1.1, 1.2, 1.3)*mean(d$Terr, na.rm=TRUE))
#axis(1, c(0.8, 0.9, 1.0, 1.1, 1.2, 1.3), labels=labels, tcl=-0.25, mgp=c(2,0.5,0))
title(mgp=c(1.8,0.25,0), xlab="Mean noise per territory (dB)")
axis(side=2, at=c(2200, 2400, 2600, 2800, 3000), labels=c(2.2, 2.4, 2.6, 2.8, 3.0), tcl=-0.25, mgp=c(2,0.5,0))
title(mgp=c(2,5,0), ylab="Minimum frequency (kHz)")


batt <- subset(d2, Location=="Battery East")
points(bp$Avg.Territory.Ambient.Noise, bp$Song.Minimum, col="red", cex=0.5, pch=1) 

ins <- subset(d2, Location=="Inspiration Point")
points(ins$Avg.Territory.Ambient.Noise, ins$Song.Minimum, col="green", cex=0.5, pch=2) 

me <- subset(d2, Location=="Lake Merced")
points(me$Avg.Territory.Ambient.Noise, me$Song.Minimum, col="orange", cex=0.5, pch=1) 

lo <- subset(d2, Location=="Lobos Dunes")
points(lo$Avg.Territory.Ambient.Noise, lo$Song.Minimum, col="blue", cex=0.5, pch=3) 

pr <- subset(d2, Location=="PRBO")
points(pr$Avg.Territory.Ambient.Noise, pr$Song.Minimum, col="purple", cex=0.5, pch=4) 

legend("bottomright", legend=c("Battery East", "Inspiration Point","Lake Merced",  "Lobos Dunes", "Point Reyes"), col=c("red", "green", "orange", "blue", "purple"), pch=c(1,2,3,4,5), cex=0.75)


#stop

#install.packages ("plotrix")
library ("plotrix")

y<-runif(10)
 err<-runif(10)
 plotCI(1:10,y,err,main="Basic plotCI")
 plotCI(1:10,y,err,2*err,lwd=2,col="red",scol="blue", main="Add colors to the points and error bars")
 err.x<-runif(10)
 err.y<-runif(10)
 plotCI(1:10,y,err.y,pt.bg=par("bg"),pch=21,xlim=c(0,11),main="plotCI with extra space on the x axis")
 plotCI(1:10,y,err.x,pt.bg=par("bg"),pch=21,err="x",add=TRUE)
 mtext("for adding horizontal error bars",3,0.5)
 data(warpbreaks)
 attach(warpbreaks)
 wmeans<-by(breaks,tension,mean)
 wsd<-by(breaks,tension,sd)
 ## note that barplot() returns the midpoints of the bars, which plotCI
 ##  uses as x-coordinates
 plotCI(barplot(wmeans,col="gray",ylim=c(0,max(wmeans+wsd))),wmeans,wsd,add=TRUE)
 ## using labels instead of points
 labs<-sample(LETTERS,replace=TRUE,size=10)
 plotCI(1:10,y,err,pch=NA,gap=0.02,main="plotCI with labels at points")
 text(1:10,y,labs)


plotCI(lo$Avg.Territory.Ambient.Noise, lo$Song.Minimum, y, err.x )
wmeans<- by()

points(lo$Avg.Territory.Ambient.Noise, lo$Song.Minimum, col="blue", cex=0.5, pch=3) 


#To add vertical and horizontal error bars, use function errbar in the misc package
#You should better use the errbar function from the Hmisc package:

d = data.frame(x  = c(1:5), y  = c(1.1, 1.5, 2.9, 3.8, 5.2), sd = c(0.2, 0.3, 0.2, 0.0, 0.4))

install.packages("Hmisc", dependencies=T)
library("Hmisc")

# add error bars (without adjusting yrange)
plot(d$x, d$y, type="n") with (data = d , expr = errbar(x, y, y+sd, y-sd, add=T, pch=1, cap=.1))

# new plot (adjusts Yrange automatically)
with (
 data = d
 , expr = errbar(x, y, y+sd, y-sd, add=F, pch=1, cap=.015, log="x")
)

plot
